# Supplementary material for: CO2 Methanation: Solvent-Free Synthesis of Nickel-Containing Catalysts from Complexes with Ethylenediamine
Source: Materials (Basel). 2023 Mar 25;16(7):2616. doi: 10.3390/ma16072616 (PMC10095988; doi:10.3390/ma16072616)
Supplement: Supplementary file 1 [file materials-16-02616-s001.zip]

Archive with 1 entries (1 files):
- materials-2278193-supplementary.pdf
